# Supplementary material for: Assignment of Streptococcus agalactiae isolates to clonal complexes using a small set of single nucleotide polymorphisms
Source: BMC Microbiol. 2008 Aug 19;8:140. doi: 10.1186/1471-2180-8-140 (PMC2533671; doi:10.1186/1471-2180-8-140)
Supplement: Additional file 1 — Complete isolate information. [file 1471-2180-8-140-S1.xls]

## Sheet: 120 Isolate original info
ID#	Id old	Country/City	Strain Number	Species isolated from	MS-cps	PGP	Sex	Age	Source	Virulence Category	Clinical Category	MGE's	glnA36	glnA429	glcK180	adhP111	SNP Profile	CC	MLST
1	985	MELBOURNE	GBS74	Human	II	R	F		Antenatal Swab	Antenatal Swab		IS1381-IS861-GBSi1	C	C	A	G	CCAG	CC19	28
2	986	MELBOURNE	GBS75	Human	Ib	A	F		Antenatal Swab	Antenatal Swab		IS1381-IS861	C	T	A	A	CTAA	CC10
3	987	MELBOURNE	*76	Human	II	R	F		Antenatal Swab	Antenatal Swab		IS1381-IS861-GBSi1	C	C	A	G	CCAG	CC19
4	988	MELBOURNE	*77	Human	Ib	A	F		Antenatal Swab	Antenatal Swab		IS1381-IS861	C	T	A	A	CTAA	CC10
5	989	MELBOURNE	*78	Human	III	R	F		Antenatal Swab	Antenatal Swab		IS1381-IS861-IS1548	C	C	A	G	CCAG	CC19	19
6	990	MELBOURNE	*79	Human	Ia	Alp1	F		Antenatal Swab	Antenatal Swab		IS1381	C	C	G	G	CCGG	CC17
7	48	MELBOURNE	*80	Human	Ia	Alp1	F		Antenatal Swab	Antenatal Swab		IS861-GBSi1	C	T	A	G	CTAG	CC1
8	992	MELBOURNE	*82	Human	Ib	A	F		Antenatal Swab	Antenatal Swab		IS1381-IS861	C	T	A	A	CTAA	CC10
9	993	MELBOURNE	*83	Human	Ia	Alp1	F		Antenatal Swab	Antenatal Swab		IS1381	T	C	G	G	TCGG	CC23	23
10	994	MELBOURNE	*84	Human	Ib	A	F		Antenatal Swab	Antenatal Swab		IS1381-IS861	C	T	A	A	CTAA	CC10
11	995	MELBOURNE	*85	Human	Ia	Alp1	F		Antenatal Swab	Antenatal Swab		IS1381-IS861	T	C	G	G	TCGG	CC23
12	996	MELBOURNE	*86	Human	III	R	F		Antenatal Swab	Antenatal Swab		IS1381-IS861-IS1548	C	C	A	G	CCAG	CC19
13	997	MELBOURNE	*87	Human	V	Alp3	F		Antenatal Swab	Antenatal Swab		IS1381	C	T	A	G	CTAG	CC1
14	998	MELBOURNE	*88	Human	Ib	A	F		Antenatal Swab	Antenatal Swab		IS1381-IS861	C	T	A	A	CTAA	CC10
15	999	MELBOURNE	*89	Human	Ia	Alp1	F		Antenatal Swab	Antenatal Swab		IS1381	T	C	G	G	TCGG	CC23
16	1000	MELBOURNE	*90	Human	Ib	A	F		Antenatal Swab	Antenatal Swab		IS1381-IS861	C	T	A	A	CTAA	CC10
17	1001	MELBOURNE	*91	Human	Ib	A	F		Antenatal Swab	Antenatal Swab		IS1381-IS861	C	T	A	A	CTAA	CC10
18	1002	MELBOURNE	*92	Human	II	R	F		Antenatal Swab	Antenatal Swab		IS1381-IS861-GBSi1	C	C	A	G	CCAG	CC19
19	1003	MELBOURNE	*93	Human	III	R	F		Antenatal Swab	Antenatal Swab		IS1381-IS861-IS1548	C	C	A	G	CCAG	CC19
20	1004	MELBOURNE	*94	Human	II	R	F		Antenatal Swab	Antenatal Swab		IS1381-IS861-GBSi1	C	C	A	G	CCAG	CC19
21	1005	MELBOURNE	*95	Human	III	R	F		Antenatal Swab	Antenatal Swab		IS1381-IS861-IS1548	C	C	A	G	CCAG	CC19
22	1006	MELBOURNE	*96	Human	II	A	F		Antenatal Swab	Antenatal Swab		IS1381-IS861-IS1548	C	T	A	A	CTAA	CC10
23	1007	MELBOURNE	*97	Human	III	R	F		Antenatal Swab	Antenatal Swab		IS1381-IS861-IS1548	C	C	A	G	CCAG	CC19
24	1008	MELBOURNE	*98	Human	III	R	F		Antenatal Swab	Antenatal Swab		IS1381-IS861-IS1548	C	C	A	G	CCAG	CC19
25	1009	MELBOURNE	*99	Human	III	R	F		Antenatal Swab	Antenatal Swab		IS1381-IS861-IS1548	C	C	A	G	CCAG	CC19
26	910	MELBOURNE	*100	Human	V	R	F		Antenatal Swab	Antenatal Swab		IS1381-IS861-IS1548-GBSi1	C	C	A	G	CCAG	CC19
27	911	MELBOURNE	*101	Human	II	A	F		Antenatal Swab	Antenatal Swab		IS1381-IS861-ISSa4	C	T	A	A	CTAA	CC10
28	912	MELBOURNE	*102	Human	III	R	F		Antenatal Swab	Antenatal Swab		IS1381-IS861-IS1548	C	C	A	G	CCAG	CC19
29	913	MELBOURNE	*103	Human	V	Alp1	F		Antenatal Swab	Antenatal Swab		IS1381-GBSi1	T	C	G	G	TCGG	CC23	23
30	914	MELBOURNE	*108	Human	VII	Alp3	F		Antenatal Swab	Antenatal Swab		IS1381	C	T	A	G	CTAG	CC1	1
31	915	MELBOURNE	*109	Human	Ib	A	F		Antenatal Swab	Antenatal Swab		IS1381-IS861	C	T	A	A	CTAA	CC10
32	917	MELBOURNE	*110	Human	Ib	A	F		Antenatal Swab	Antenatal Swab		IS1381-IS861	C	T	A	A	CTAA	CC10
33	918	MELBOURNE	*111	Human	V	A	F		Antenatal Swab	Antenatal Swab		IS1381-IS861	C	T	A	A	CTAA	CC10
34	31	MELBOURNE	*112	Human	III	R	F		Antenatal Swab	Antenatal Swab		IS861-GBSi1	C	C	G	G	CCGG	CC17	17
35	919	MELBOURNE	*113	Human	III	R	F		Antenatal Swab	Antenatal Swab		IS1381-IS861-IS1548	C	C	A	G	CCAG	CC19
36	920	MELBOURNE	*114	Human	Ib	A	F		Antenatal Swab	Antenatal Swab		IS1381-IS861	C	T	A	A	CTAA	CC10
37	921	MELBOURNE	*115	Human	Ia	Alp1	F		Antenatal Swab	Antenatal Swab		IS1381	T	C	G	G	TCGG	CC23
38	922	MELBOURNE	*116	Human	III	R	F		Antenatal Swab	Antenatal Swab		IS1381-IS861-IS1548	C	C	A	G	CCAG	CC19
39	923	MELBOURNE	*117	Human	II	R	F		Antenatal Swab	Antenatal Swab		IS1381-IS861-GBSi1	C	C	A	G	CCAG	CC19
40	924	MELBOURNE	*118	Human	III	R	F		Antenatal Swab	Antenatal Swab		IS1381-IS861-IS1548	C	C	A	G	CCAG	CC19
41	925	MELBOURNE	*119	Human	II	R	F		Antenatal Swab	Antenatal Swab		IS1381-IS861-GBSi1	C	C	A	G	CCAG	CC19
42	927	MELBOURNE	*120	Human	III	R	F		Antenatal Swab	Antenatal Swab		IS1381-IS861-IS1548	C	C	A	G	CCAG	CC19
43	928	MELBOURNE	*121	Human	Ia	Alp1	F		Antenatal Swab	Antenatal Swab		IS1381	T	C	G	G	TCGG	CC23
44	929	MELBOURNE	*122	Human	Ia	Alp1	F		Antenatal Swab	Antenatal Swab		IS1381	T	C	G	G	TCGG	CC23
45	930	MELBOURNE	*123	Human	II	Alp1	F		Antenatal Swab	Antenatal Swab		IS1381-ISag4-GBSi1	C	T	A	G	CTAG	CC1
46	931	MELBOURNE	*124-NEG	Human	V	Alp3	F		Antenatal Swab	Antenatal Swab		IS1381	C	T	A	G	CTAG	CC1
47	932	MELBOURNE	*126	Human	V	Alp3	F		Antenatal Swab	Antenatal Swab		IS1381	C	T	A	G	CTAG	CC1
48	933	MELBOURNE	*127	Human	III	R	F		Antenatal Swab	Antenatal Swab		IS1381-IS861-IS1548	C	C	A	G	CCAG	CC19
49	36	MELBOURNE	*128	Human	III	R	F		Antenatal Swab	Antenatal Swab		IS861-GBSi1	C	C	G	G	CCGG	CC17
50	934	MELBOURNE	*129	Human	III	R	F		Antenatal Swab	Antenatal Swab		IS1381-IS861-IS1548	C	C	A	G	CCAG	CC19
51	936	MELBOURNE	*130	Human	III	R	F		Antenatal Swab	Antenatal Swab		IS1381-IS861-IS1548	C	C	A	G	CCAG	CC19
52	937	MELBOURNE	*131	Human	Ib	A	F		Antenatal Swab	Antenatal Swab		IS1381-IS861	C	T	A	A	CTAA	CC10
53	938	MELBOURNE	*132	Human	V	Alp1	F		Antenatal Swab	Antenatal Swab		IS1381-GBSi1	T	C	G	G	TCGG	CC23
54	939	MELBOURNE	*133	Human	III	Alp3	F		Antenatal Swab	Antenatal Swab		IS1381-GBSi1	C	T	A	G	CTAG	CC1
55	940	MELBOURNE	*134	Human	III	R	F		Antenatal Swab	Antenatal Swab		IS1381-IS861-IS1548	C	C	A	G	CCAG	CC19
56	941	MELBOURNE	*135	Human	V	Alp3	F		Antenatal Swab	Antenatal Swab		IS1381	C	T	A	G	CTAG	CC1
57	942	MELBOURNE	*136	Human	Ib	A	F		Antenatal Swab	Antenatal Swab		IS1381-IS861	C	T	A	A	CTAA	CC10
58	943	MELBOURNE	*137	Human	Ib	A	F		Antenatal Swab	Antenatal Swab		IS1381-IS861	C	T	A	A	CTAA	CC10
59	944	MELBOURNE	*138-SAG-NEG	Human	VII	Alp3	F		Antenatal Swab	Antenatal Swab		IS1381	C	T	A	G	CTAG	CC1
60	33	MELBOURNE	*139	Human	V		F		Antenatal Swab	Antenatal Swab		GBSi1	C	T	A	G	CTAG	CC1
61	946	MELBOURNE	*140	Human	III	R	F		Antenatal Swab	Antenatal Swab		IS1381-IS861-IS1548	C	C	A	G	CCAG	CC19
62	947	MELBOURNE	*141	Human	III	R	F		Antenatal Swab	Antenatal Swab		IS1381-IS861-IS1548	C	C	A	G	CCAG	CC19
63	948	MELBOURNE	*142-SAG-WEAK	Human	VII	A	F		Antenatal Swab	Antenatal Swab		IS1381	C	T	A	G	CTAG	CC1
64	949	MELBOURNE	*143	Human	Ia	Alp1	F		Antenatal Swab	Antenatal Swab		IS1381	T	C	G	G	TCGG	CC23
65	950	MELBOURNE	*144	Human	III	R	F		Antenatal Swab	Antenatal Swab		IS1381-IS861-IS1548	C	C	A	G	CCAG	CC19
66	951	MELBOURNE	*145	Human	Ia	Alp1	F		Antenatal Swab	Antenatal Swab		IS1381	T	C	G	G	TCGG	CC23
67	952	MELBOURNE	*146	Human	V	Alp3	F		Antenatal Swab	Antenatal Swab		IS1381	C	T	A	G	CTAG	CC1
68	953	MELBOURNE	*147	Human	Ia	Alp1	F		Antenatal Swab	Antenatal Swab		IS1381	T	C	G	G	TCGG	CC23
69	954	MELBOURNE	*148	Human	V	Alp3	F		Antenatal Swab	Antenatal Swab		IS1381	C	T	A	G	CTAG	CC1
70	955	MELBOURNE	*149	Human	III	R	F		Antenatal Swab	Antenatal Swab		IS1381-IS861-IS1548	C	C	A	G	CCAG	CC19
71	956	MELBOURNE	*150	Human	III	R	F		Antenatal Swab	Antenatal Swab		IS1381-IS861-IS1548	C	C	A	G	CCAG	CC19
72	957	MELBOURNE	*151	Human	III	R	F		Antenatal Swab	Antenatal Swab		IS1381-IS861-IS1548	C	C	A	G	CCAG	CC19
73	958	MELBOURNE	*152	Human	III	R	F		Antenatal Swab	Antenatal Swab		IS1381-IS861-IS1548	C	C	A	G	CCAG	CC19
74	959	MELBOURNE	*153	Human	II	R	F		Antenatal Swab	Antenatal Swab		IS1381-IS861-GBSi1	C	C	A	G	CCAG	CC19
75	960	MELBOURNE	*154	Human	Ia	Alp1	F		Antenatal Swab	Antenatal Swab		IS1381	T	C	G	G	TCGG	CC23
76	961	MELBOURNE	*155	Human	Ia	Alp1	F		Antenatal Swab	Antenatal Swab		IS1381	T	C	G	G	TCGG	CC23
77	35	MELBOURNE	*156	Human	Ia	Alp1	F		Antenatal Swab	Antenatal Swab		None	C	T	A	G	CTAG	CC1
78	36	MELBOURNE	*157	Human	III	R	F		Antenatal Swab	Antenatal Swab		IS861-GBSi1	C	C	G	G	CCGG	CC17
79	37	MELBOURNE	*158	Human	Ia	Alp1	F		Antenatal Swab	Antenatal Swab		GBSi1	C	T	A	G	CTAG	CC1	4
80	38	MELBOURNE	*159	Human	II	Alp2	F		Antenatal Swab	Antenatal Swab		None	T	C	G	G	TCGG	CC23
81	963	MELBOURNE	*160	Human	Ia	Alp1	F		Antenatal Swab	Antenatal Swab		IS1381	T	C	G	G	TCGG	CC23
82	964	MELBOURNE	*161	Human	Ia	Alp1	F		Antenatal Swab	Antenatal Swab		IS1381	T	C	G	G	TCGG	CC23
83	965	MELBOURNE	*162	Human	III	R	F		Antenatal Swab	Antenatal Swab		IS1381-IS861-IS1548	C	C	A	G	CCAG	CC19
84	966	MELBOURNE	*163	Human	III	R	F		Antenatal Swab	Antenatal Swab		IS1381-IS861-IS1548	C	C	A	G	CCAG	CC19
85	39	MELBOURNE	*164	Human	V	Alp3	F		Antenatal Swab	Antenatal Swab		None	C	T	A	G	CTAG	CC1
86	967	MELBOURNE	*165	Human	II	R	F		Antenatal Swab	Antenatal Swab		IS1381-IS861-GBSi1	C	C	A	G	CCAG	CC19
87	968	MELBOURNE	*166	Human	Ia	Alp1	F		Antenatal Swab	Antenatal Swab		IS1381	T	C	G	G	TCGG	CC23
88	969	MELBOURNE	*167	Human	Ia	Alp1	F		Antenatal Swab	Antenatal Swab		IS1381	T	C	G	G	TCGG	CC23
89	970	MELBOURNE	*168	Human	III	R	F		Antenatal Swab	Antenatal Swab		IS1381-IS861-IS1548	C	C	A	G	CCAG	CC19
90	971	MELBOURNE	*169	Human	III	R	F		Antenatal Swab	Antenatal Swab		IS1381-IS861-IS1548	C	C	A	G	CCAG	CC19
91	972	MELBOURNE	*170	Human	III	R	F		Antenatal Swab	Antenatal Swab		IS1381-IS861-IS1548	T	C	A	G	TCAG	new profile
92	973	MELBOURNE	*171	Human	III	R	F		Antenatal Swab	Antenatal Swab		IS1381-IS861-IS1548	C	C	A	G	CCAG	CC19
93	41	MELBOURNE	*172-SAG-WEAK	Human	Ia	Alp1	F		Antenatal Swab	Antenatal Swab		GBSi1	C	T	A	G	CTAG	CC1
94	42	MELBOURNE	*173	Human	V		F		Antenatal Swab	Antenatal Swab		GBSi1	C	C	A	G	CCAG	CC19
95	974	MELBOURNE	*174	Human	III	R	F		Antenatal Swab	Antenatal Swab		IS1381-IS861-IS1548	C	C	A	G	CCAG	CC19
96	975	MELBOURNE	*175	Human	II	R	F		Antenatal Swab	Antenatal Swab		IS1381-IS861-GBSi1		C
97	976	MELBOURNE	*176	Human	III	R	F		Antenatal Swab	Antenatal Swab		IS1381-IS861-IS1548	C	C	A	G	CCAG	CC19
98	43	MELBOURNE	*178	Human	Ia	Alp2	F		Antenatal Swab	Antenatal Swab		None	T	C	G	G	TCGG	CC23
99	907	MELBOURNE	*04	Human	III	R	M		Blood	Known Sterile	EO	IS1381-IS861-IS1548	C	C	A	G	CCAG	CC19
100	908	MELBOURNE	*06	Human	V	Alp3	F		Blood	Known Sterile	WCBA	IS1381	C	T	A	G	CTAG	CC1
101	909	MELBOURNE	*08	Human	Ib	A	M		Blood	Known Sterile	Child	IS1381-IS861		T	A
102	916	MELBOURNE	*11	Human	III	R	F		Blood	Known Sterile	Child	IS1381-IS861-IS1548	C	C	A	G	CCAG	CC19
103	926	MELBOURNE	*12	Human	III	R	F			Unknown		IS1381-IS861-IS1548	C	C	A	G	CCAG	CC19
104	935	MELBOURNE	*13	Human	III	R				Unknown		IS1381-IS861-IS1548	C	C	A	G	CCAG	CC19
105	945	MELBOURNE	*14	Human	Ia	Alp1	F		Blood	Known Sterile	EO	IS1381	T	C	G	G	TCGG	CC23
106	34	MELBOURNE	*15	Human	III	R				Unknown		IS861-GBSi1	C	C	G	G	CCGG	CC17
107	962	MELBOURNE	*16	Human	Ia	Alp1	M		Blood	Known Sterile	LO	IS1381	T	C	G	G	TCGG	CC23
108	40	MELBOURNE	*17	Human	III	R	F		Blood	Known Sterile	EO	IS861-GBSi1	C	C	G	G	CCGG	CC17
109	977	MELBOURNE	*49	Human	V	Alp3	F		Blood	Known Sterile		IS1381	C	T	A	G	CTAG	CC1
110	978	MELBOURNE	*50	Human	V	Alp3			Blood	Known Sterile		IS1381	C	T	A	G	CTAG	CC1
111	44	MELBOURNE	*52	Human	III	R	F		Blood	Known Sterile		None		C	G	G
112	45	MELBOURNE	*54	Human	V	Alp3	F		Blood	Known Sterile		IS861-GBSi1	C	C	A	G	CCAG	CC19
113	979	MELBOURNE	*55	Human	III	R			Blood	Known Sterile		IS1381-IS861-IS1548	C	C	A	G	CCAG	CC19
114	980	MELBOURNE	*56	Human	II	Alp1			Blood	Known Sterile		IS1381-ISag4	C	T	A	G	CTAG	CC1
115	981	MELBOURNE	*57	Human	III	R			Blood	Known Sterile		IS1381-IS861-IS1548	C	C	A	G	CCAG	CC19
116	982	MELBOURNE	*60	Human	III	R	F		Antenatal Swab	Antenatal Swab		IS1381-IS861-IS1548	C	C	A	G	CCAG	CC19
117	983	MELBOURNE	*62	Human	V	Alp3	F		Cervical Swab	Unknown		IS1381	C	T	A	G	CTAG	CC1
118	46	MELBOURNE	*64-SAG-NEG	Human	III	R	F			Unknown		IS861-GBSi1	C	C	G	G	CCGG	CC17
119	984	MELBOURNE	*65	Human	III	R	F		Cervical Swab	Unknown		IS1381-IS861-IS1548	C	C	A	G	CCAG	CC19
120	47	MELBOURNE	*66	Human	V	Alp3	F		Antenatal Swab	Antenatal Swab		GBSi1	C	C	A	G	CCAG	CC19

## Sheet: CC groups
CC1 (CTAG)
ID#	Id old	Country/City	Strain Number	Species isolated from	MS-cps	PGP	Sex	Age	Source	Virulence Category	Clinical Category	MGE's	glnA36	glnA429	glcK180	adhP111	SNP Profile	CC	MLST
7	48	MELBOURNE	*80	Human	Ia	Alp1	F		Antenatal Swab	Antenatal Swab		IS861-GBSi1	C	T	A	G	CTAG	CC1
13	997	MELBOURNE	*87	Human	V	Alp3	F		Antenatal Swab	Antenatal Swab		IS1381	C	T	A	G	CTAG	CC1
30	914	MELBOURNE	*108	Human	VII	Alp3	F		Antenatal Swab	Antenatal Swab		IS1381	C	T	A	G	CTAG	CC1
45	930	MELBOURNE	*123	Human	II	Alp1	F		Antenatal Swab	Antenatal Swab		IS1381-ISag4-GBSi1	C	T	A	G	CTAG	CC1
46	931	MELBOURNE	*124-NEG	Human	V	Alp3	F		Antenatal Swab	Antenatal Swab		IS1381	C	T	A	G	CTAG	CC1
47	932	MELBOURNE	*126	Human	V	Alp3	F		Antenatal Swab	Antenatal Swab		IS1381	C	T	A	G	CTAG	CC1
54	939	MELBOURNE	*133	Human	III	Alp3	F		Antenatal Swab	Antenatal Swab		IS1381-GBSi1	C	T	A	G	CTAG	CC1
56	941	MELBOURNE	*135	Human	V	Alp3	F		Antenatal Swab	Antenatal Swab		IS1381	C	T	A	G	CTAG	CC1
59	944	MELBOURNE	*138-SAG-NEG	Human	VII	Alp3	F		Antenatal Swab	Antenatal Swab		IS1381	C	T	A	G	CTAG	CC1
60	33	MELBOURNE	*139	Human	V		F		Antenatal Swab	Antenatal Swab		GBSi1	C	T	A	G	CTAG	CC1
63	948	MELBOURNE	*142-SAG-WEAK	Human	VII	A	F		Antenatal Swab	Antenatal Swab		IS1381	C	T	A	G	CTAG	CC1
67	952	MELBOURNE	*146	Human	V	Alp3	F		Antenatal Swab	Antenatal Swab		IS1381	C	T	A	G	CTAG	CC1
69	954	MELBOURNE	*148	Human	V	Alp3	F		Antenatal Swab	Antenatal Swab		IS1381	C	T	A	G	CTAG	CC1
77	35	MELBOURNE	*156	Human	Ia	Alp1	F		Antenatal Swab	Antenatal Swab		None	C	T	A	G	CTAG	CC1
79	37	MELBOURNE	*158	Human	Ia	Alp1	F		Antenatal Swab	Antenatal Swab		GBSi1	C	T	A	G	CTAG	CC1	4
85	39	MELBOURNE	*164	Human	V	Alp3	F		Antenatal Swab	Antenatal Swab		None	C	T	A	G	CTAG	CC1
93	41	MELBOURNE	*172-SAG-WEAK	Human	Ia	Alp1	F		Antenatal Swab	Antenatal Swab		GBSi1	C	T	A	G	CTAG	CC1
100	908	MELBOURNE	*06	Human	V	Alp3	F		Blood	Known Sterile	WCBA	IS1381	C	T	A	G	CTAG	CC1
109	977	MELBOURNE	*49	Human	V	Alp3	F		Blood	Known Sterile		IS1381	C	T	A	G	CTAG	CC1
110	978	MELBOURNE	*50	Human	V	Alp3			Blood	Known Sterile		IS1381	C	T	A	G	CTAG	CC1
114	980	MELBOURNE	*56	Human	II	Alp1			Blood	Known Sterile		IS1381-ISag4	C	T	A	G	CTAG	CC1
117	983	MELBOURNE	*62	Human	V	Alp3	F		Cervical Swab	Unknown		IS1381	C	T	A	G	CTAG	CC1
CC10 (CTAA)
ID#	Id old	Country/City	Strain Number	Species isolated from	MS-cps	PGP	Sex	Age	Source	Virulence Category	Clinical Category	MGE's	glnA36	glnA429	glcK180	adhP111	SNP Profile	CC
2	986	MELBOURNE	GBS75	Human	Ib	A	F		Antenatal Swab	Antenatal Swab		IS1381-IS861	C	T	A	A	CTAA	CC10
4	988	MELBOURNE	*77	Human	Ib	A	F		Antenatal Swab	Antenatal Swab		IS1381-IS861	C	T	A	A	CTAA	CC10
8	992	MELBOURNE	*82	Human	Ib	A	F		Antenatal Swab	Antenatal Swab		IS1381-IS861	C	T	A	A	CTAA	CC10
10	994	MELBOURNE	*84	Human	Ib	A	F		Antenatal Swab	Antenatal Swab		IS1381-IS861	C	T	A	A	CTAA	CC10
14	998	MELBOURNE	*88	Human	Ib	A	F		Antenatal Swab	Antenatal Swab		IS1381-IS861	C	T	A	A	CTAA	CC10
16	1000	MELBOURNE	*90	Human	Ib	A	F		Antenatal Swab	Antenatal Swab		IS1381-IS861	C	T	A	A	CTAA	CC10
17	1001	MELBOURNE	*91	Human	Ib	A	F		Antenatal Swab	Antenatal Swab		IS1381-IS861	C	T	A	A	CTAA	CC10
22	1006	MELBOURNE	*96	Human	II	A	F		Antenatal Swab	Antenatal Swab		IS1381-IS861-IS1548	C	T	A	A	CTAA	CC10
27	911	MELBOURNE	*101	Human	II	A	F		Antenatal Swab	Antenatal Swab		IS1381-IS861-ISSa4	C	T	A	A	CTAA	CC10
31	915	MELBOURNE	*109	Human	Ib	A	F		Antenatal Swab	Antenatal Swab		IS1381-IS861	C	T	A	A	CTAA	CC10
32	917	MELBOURNE	*110	Human	Ib	A	F		Antenatal Swab	Antenatal Swab		IS1381-IS861	C	T	A	A	CTAA	CC10
33	918	MELBOURNE	*111	Human	V	A	F		Antenatal Swab	Antenatal Swab		IS1381-IS861	C	T	A	A	CTAA	CC10
36	920	MELBOURNE	*114	Human	Ib	A	F		Antenatal Swab	Antenatal Swab		IS1381-IS861	C	T	A	A	CTAA	CC10
52	937	MELBOURNE	*131	Human	Ib	A	F		Antenatal Swab	Antenatal Swab		IS1381-IS861	C	T	A	A	CTAA	CC10
57	942	MELBOURNE	*136	Human	Ib	A	F		Antenatal Swab	Antenatal Swab		IS1381-IS861	C	T	A	A	CTAA	CC10
58	943	MELBOURNE	*137	Human	Ib	A	F		Antenatal Swab	Antenatal Swab		IS1381-IS861	C	T	A	A	CTAA	CC10
CC17 (CCGG)
ID#	Id old	Country/City	Strain Number	Species isolated from	MS-cps	PGP	Sex	Age	Source	Virulence Category	Clinical Category	MGE's	glnA36	glnA429	glcK180	adhP111	SNP Profile	CC	MLST
6	990	MELBOURNE	*79	Human	Ia	Alp1	F		Antenatal Swab	Antenatal Swab		IS1381	C	C	G	G	CCGG	CC17
34	31	MELBOURNE	*112	Human	III	R	F		Antenatal Swab	Antenatal Swab		IS861-GBSi1	C	C	G	G	CCGG	CC17	17
49	36	MELBOURNE	*128	Human	III	R	F		Antenatal Swab	Antenatal Swab		IS861-GBSi1	C	C	G	G	CCGG	CC17
78	36	MELBOURNE	*157	Human	III	R	F		Antenatal Swab	Antenatal Swab		IS861-GBSi1	C	C	G	G	CCGG	CC17
106	34	MELBOURNE	*15	Human	III	R				Unknown		IS861-GBSi1	C	C	G	G	CCGG	CC17
108	40	MELBOURNE	*17	Human	III	R	F		Blood	Known Sterile	EO	IS861-GBSi1	C	C	G	G	CCGG	CC17
118	46	MELBOURNE	*64-SAG-NEG	Human	III	R	F			Unknown		IS861-GBSi1	C	C	G	G	CCGG	CC17
CC19 (CCAG)
ID#	Id old	Country/City	Strain Number	Species isolated from	MS-cps	PGP	Sex	Age	Source	Virulence Category	Clinical Category	MGE's	glnA36	glnA429	glcK180	adhP111	SNP Profile	CC	MLST
1	985	MELBOURNE	GBS74	Human	II	R	F		Antenatal Swab	Antenatal Swab		IS1381-IS861-GBSi1	C	C	A	G	CCAG	CC19	28
3	987	MELBOURNE	*76	Human	II	R	F		Antenatal Swab	Antenatal Swab		IS1381-IS861-GBSi1	C	C	A	G	CCAG	CC19
5	989	MELBOURNE	*78	Human	III	R	F		Antenatal Swab	Antenatal Swab		IS1381-IS861-IS1548	C	C	A	G	CCAG	CC19	19
12	996	MELBOURNE	*86	Human	III	R	F		Antenatal Swab	Antenatal Swab		IS1381-IS861-IS1548	C	C	A	G	CCAG	CC19
18	1002	MELBOURNE	*92	Human	II	R	F		Antenatal Swab	Antenatal Swab		IS1381-IS861-GBSi1	C	C	A	G	CCAG	CC19
19	1003	MELBOURNE	*93	Human	III	R	F		Antenatal Swab	Antenatal Swab		IS1381-IS861-IS1548	C	C	A	G	CCAG	CC19
20	1004	MELBOURNE	*94	Human	II	R	F		Antenatal Swab	Antenatal Swab		IS1381-IS861-GBSi1	C	C	A	G	CCAG	CC19
21	1005	MELBOURNE	*95	Human	III	R	F		Antenatal Swab	Antenatal Swab		IS1381-IS861-IS1548	C	C	A	G	CCAG	CC19
23	1007	MELBOURNE	*97	Human	III	R	F		Antenatal Swab	Antenatal Swab		IS1381-IS861-IS1548	C	C	A	G	CCAG	CC19
24	1008	MELBOURNE	*98	Human	III	R	F		Antenatal Swab	Antenatal Swab		IS1381-IS861-IS1548	C	C	A	G	CCAG	CC19
25	1009	MELBOURNE	*99	Human	III	R	F		Antenatal Swab	Antenatal Swab		IS1381-IS861-IS1548	C	C	A	G	CCAG	CC19
26	910	MELBOURNE	*100	Human	V	R	F		Antenatal Swab	Antenatal Swab		IS1381-IS861-IS1548-GBSi1	C	C	A	G	CCAG	CC19
28	912	MELBOURNE	*102	Human	III	R	F		Antenatal Swab	Antenatal Swab		IS1381-IS861-IS1548	C	C	A	G	CCAG	CC19
35	919	MELBOURNE	*113	Human	III	R	F		Antenatal Swab	Antenatal Swab		IS1381-IS861-IS1548	C	C	A	G	CCAG	CC19
38	922	MELBOURNE	*116	Human	III	R	F		Antenatal Swab	Antenatal Swab		IS1381-IS861-IS1548	C	C	A	G	CCAG	CC19
39	923	MELBOURNE	*117	Human	II	R	F		Antenatal Swab	Antenatal Swab		IS1381-IS861-GBSi1	C	C	A	G	CCAG	CC19
40	924	MELBOURNE	*118	Human	III	R	F		Antenatal Swab	Antenatal Swab		IS1381-IS861-IS1548	C	C	A	G	CCAG	CC19
41	925	MELBOURNE	*119	Human	II	R	F		Antenatal Swab	Antenatal Swab		IS1381-IS861-GBSi1	C	C	A	G	CCAG	CC19
42	927	MELBOURNE	*120	Human	III	R	F		Antenatal Swab	Antenatal Swab		IS1381-IS861-IS1548	C	C	A	G	CCAG	CC19
48	933	MELBOURNE	*127	Human	III	R	F		Antenatal Swab	Antenatal Swab		IS1381-IS861-IS1548	C	C	A	G	CCAG	CC19
50	934	MELBOURNE	*129	Human	III	R	F		Antenatal Swab	Antenatal Swab		IS1381-IS861-IS1548	C	C	A	G	CCAG	CC19
51	936	MELBOURNE	*130	Human	III	R	F		Antenatal Swab	Antenatal Swab		IS1381-IS861-IS1548	C	C	A	G	CCAG	CC19
55	940	MELBOURNE	*134	Human	III	R	F		Antenatal Swab	Antenatal Swab		IS1381-IS861-IS1548	C	C	A	G	CCAG	CC19
61	946	MELBOURNE	*140	Human	III	R	F		Antenatal Swab	Antenatal Swab		IS1381-IS861-IS1548	C	C	A	G	CCAG	CC19
62	947	MELBOURNE	*141	Human	III	R	F		Antenatal Swab	Antenatal Swab		IS1381-IS861-IS1548	C	C	A	G	CCAG	CC19
65	950	MELBOURNE	*144	Human	III	R	F		Antenatal Swab	Antenatal Swab		IS1381-IS861-IS1548	C	C	A	G	CCAG	CC19
70	955	MELBOURNE	*149	Human	III	R	F		Antenatal Swab	Antenatal Swab		IS1381-IS861-IS1548	C	C	A	G	CCAG	CC19
71	956	MELBOURNE	*150	Human	III	R	F		Antenatal Swab	Antenatal Swab		IS1381-IS861-IS1548	C	C	A	G	CCAG	CC19
72	957	MELBOURNE	*151	Human	III	R	F		Antenatal Swab	Antenatal Swab		IS1381-IS861-IS1548	C	C	A	G	CCAG	CC19
73	958	MELBOURNE	*152	Human	III	R	F		Antenatal Swab	Antenatal Swab		IS1381-IS861-IS1548	C	C	A	G	CCAG	CC19
74	959	MELBOURNE	*153	Human	II	R	F		Antenatal Swab	Antenatal Swab		IS1381-IS861-GBSi1	C	C	A	G	CCAG	CC19
83	965	MELBOURNE	*162	Human	III	R	F		Antenatal Swab	Antenatal Swab		IS1381-IS861-IS1548	C	C	A	G	CCAG	CC19
84	966	MELBOURNE	*163	Human	III	R	F		Antenatal Swab	Antenatal Swab		IS1381-IS861-IS1548	C	C	A	G	CCAG	CC19
86	967	MELBOURNE	*165	Human	II	R	F		Antenatal Swab	Antenatal Swab		IS1381-IS861-GBSi1	C	C	A	G	CCAG	CC19
89	970	MELBOURNE	*168	Human	III	R	F		Antenatal Swab	Antenatal Swab		IS1381-IS861-IS1548	C	C	A	G	CCAG	CC19
90	971	MELBOURNE	*169	Human	III	R	F		Antenatal Swab	Antenatal Swab		IS1381-IS861-IS1548	C	C	A	G	CCAG	CC19
92	973	MELBOURNE	*171	Human	III	R	F		Antenatal Swab	Antenatal Swab		IS1381-IS861-IS1548	C	C	A	G	CCAG	CC19
94	42	MELBOURNE	*173	Human	V		F		Antenatal Swab	Antenatal Swab		GBSi1	C	C	A	G	CCAG	CC19
95	974	MELBOURNE	*174	Human	III	R	F		Antenatal Swab	Antenatal Swab		IS1381-IS861-IS1548	C	C	A	G	CCAG	CC19
97	976	MELBOURNE	*176	Human	III	R	F		Antenatal Swab	Antenatal Swab		IS1381-IS861-IS1548	C	C	A	G	CCAG	CC19
99	907	MELBOURNE	*04	Human	III	R	M		Blood	Known Sterile	EO	IS1381-IS861-IS1548	C	C	A	G	CCAG	CC19
102	916	MELBOURNE	*11	Human	III	R	F		Blood	Known Sterile	Child	IS1381-IS861-IS1548	C	C	A	G	CCAG	CC19
103	926	MELBOURNE	*12	Human	III	R	F			Unknown		IS1381-IS861-IS1548	C	C	A	G	CCAG	CC19
104	935	MELBOURNE	*13	Human	III	R				Unknown		IS1381-IS861-IS1548	C	C	A	G	CCAG	CC19
112	45	MELBOURNE	*54	Human	V	Alp3	F		Blood	Known Sterile		IS861-GBSi1	C	C	A	G	CCAG	CC19
113	979	MELBOURNE	*55	Human	III	R			Blood	Known Sterile		IS1381-IS861-IS1548	C	C	A	G	CCAG	CC19
115	981	MELBOURNE	*57	Human	III	R			Blood	Known Sterile		IS1381-IS861-IS1548	C	C	A	G	CCAG	CC19
116	982	MELBOURNE	*60	Human	III	R	F		Antenatal Swab	Antenatal Swab		IS1381-IS861-IS1548	C	C	A	G	CCAG	CC19
119	984	MELBOURNE	*65	Human	III	R	F		Cervical Swab	Unknown		IS1381-IS861-IS1548	C	C	A	G	CCAG	CC19
120	47	MELBOURNE	*66	Human	V	Alp3	F		Antenatal Swab	Antenatal Swab		GBSi1	C	C	A	G	CCAG	CC19
CC23 (TCGG)
ID#	Id old	Country/City	Strain Number	Species isolated from	MS-cps	PGP	Sex	Age	Source	Virulence Category	Clinical Category	MGE's	glnA36	glnA429	glcK180	adhP111	SNP Profile	CC	MLST
9	993	MELBOURNE	*83	Human	Ia	Alp1	F		Antenatal Swab	Antenatal Swab		IS1381	T	C	G	G	TCGG	CC23	23
11	995	MELBOURNE	*85	Human	Ia	Alp1	F		Antenatal Swab	Antenatal Swab		IS1381-IS861	T	C	G	G	TCGG	CC23
15	999	MELBOURNE	*89	Human	Ia	Alp1	F		Antenatal Swab	Antenatal Swab		IS1381	T	C	G	G	TCGG	CC23
29	913	MELBOURNE	*103	Human	V	Alp1	F		Antenatal Swab	Antenatal Swab		IS1381-GBSi1	T	C	G	G	TCGG	CC23	23
37	921	MELBOURNE	*115	Human	Ia	Alp1	F		Antenatal Swab	Antenatal Swab		IS1381	T	C	G	G	TCGG	CC23
43	928	MELBOURNE	*121	Human	Ia	Alp1	F		Antenatal Swab	Antenatal Swab		IS1381	T	C	G	G	TCGG	CC23
44	929	MELBOURNE	*122	Human	Ia	Alp1	F		Antenatal Swab	Antenatal Swab		IS1381	T	C	G	G	TCGG	CC23
53	938	MELBOURNE	*132	Human	V	Alp1	F		Antenatal Swab	Antenatal Swab		IS1381-GBSi1	T	C	G	G	TCGG	CC23
64	949	MELBOURNE	*143	Human	Ia	Alp1	F		Antenatal Swab	Antenatal Swab		IS1381	T	C	G	G	TCGG	CC23
66	951	MELBOURNE	*145	Human	Ia	Alp1	F		Antenatal Swab	Antenatal Swab		IS1381	T	C	G	G	TCGG	CC23
68	953	MELBOURNE	*147	Human	Ia	Alp1	F		Antenatal Swab	Antenatal Swab		IS1381	T	C	G	G	TCGG	CC23
75	960	MELBOURNE	*154	Human	Ia	Alp1	F		Antenatal Swab	Antenatal Swab		IS1381	T	C	G	G	TCGG	CC23
76	961	MELBOURNE	*155	Human	Ia	Alp1	F		Antenatal Swab	Antenatal Swab		IS1381	T	C	G	G	TCGG	CC23
80	38	MELBOURNE	*159	Human	II	Alp2	F		Antenatal Swab	Antenatal Swab		None	T	C	G	G	TCGG	CC23
81	963	MELBOURNE	*160	Human	Ia	Alp1	F		Antenatal Swab	Antenatal Swab		IS1381	T	C	G	G	TCGG	CC23
82	964	MELBOURNE	*161	Human	Ia	Alp1	F		Antenatal Swab	Antenatal Swab		IS1381	T	C	G	G	TCGG	CC23
87	968	MELBOURNE	*166	Human	Ia	Alp1	F		Antenatal Swab	Antenatal Swab		IS1381	T	C	G	G	TCGG	CC23
88	969	MELBOURNE	*167	Human	Ia	Alp1	F		Antenatal Swab	Antenatal Swab		IS1381	T	C	G	G	TCGG	CC23
98	43	MELBOURNE	*178	Human	Ia	Alp2	F		Antenatal Swab	Antenatal Swab		None	T	C	G	G	TCGG	CC23
105	945	MELBOURNE	*14	Human	Ia	Alp1	F		Blood	Known Sterile	EO	IS1381	T	C	G	G	TCGG	CC23
107	962	MELBOURNE	*16	Human	Ia	Alp1	M		Blood	Known Sterile	LO	IS1381	T	C	G	G	TCGG	CC23
New CC Profile (TCAG)
ID#	Id old	Country/City	Strain Number	Species isolated from	MS-cps	PGP	Sex	Age	Source	Virulence Category	Clinical Category	MGE's	glnA36	glnA429	glcK180	adhP111	SNP Profile	CC
91	972	MELBOURNE	*170	Human	III	R	F		Antenatal Swab	Antenatal Swab		IS1381-IS861-IS1548	T	C	A	G	TCAG	new profile
