# Supplementary material for: Assignment of Streptococcus agalactiae isolates to clonal complexes using a small set of single nucleotide polymorphisms
Source: BMC Microbiol. 2008 Aug 19;8:140. doi: 10.1186/1471-2180-8-140 (PMC2533671; doi:10.1186/1471-2180-8-140)
Supplement: Additional file 3 — GBS SNPs Vs CCsrev. [file 1471-2180-8-140-S3.xls]

## Sheet: Sheet1
CTAG (CC1)			Safety net allele
CC1 SLVs that return this SNP profile	1		T
	2		T
	14		T
	49		T
	50		T
	97		T
	139		T
	151		T
	153		T
	156		A
	167		T
	173		T
	183		T
	186		T
	217		T
	228		T
	231		T
	251		T
	263		T
	277		T
CC1 DLVs that return this SNP profile	3		T
	56		T
	68		T
	117		T
	172		T
	184		T
	196		T
	197		T
	202		T
	207		T
	250		T
	288		T
STs that are not CC1 SLVs or DLVs, but possess this SNP profile	4 (CC4)		T
Note, Most are in the CC1 related/derived CC2, CC4, CC10 and CC19,	5 (CC4)		T
and are related to more than one CC.	16 (CC4)		T
The rest are in CC67 and are discriminated by the safety net SNP.	54 (CC4)		T
	57 (CC2)		T
	66 (CC2)		T
	72 (CC67)		A
	73 (CC67)		A
	74 (CC67)		A
	136 (CC2)		T
	209 (CC19)		T
	225 (CC4)		T
	242 (CC2)		T
	243 (CC4)		T
	245 (CC10)		T
	299 (CC4)		T
	301 (CC67)		A
	306 (CC2)		T
	310 (CC67)		A
	312 (CC67)		A
CC1 SLVs that are do not return this SNP profile	297 (returns CC19 pattern)		T
	238 (returns CC10 pattern)		T
If CC17 diagnosis is a high priority:
In total seven STs are "A" at the safety net SNP which may indicate
further testing. Six of these are CC67 members.

## Sheet: Sheet2
CTAA (CC10)		Safety net allele
CC10 SLVs that return this SNP profile	8	T
	9	T
	12	T
	15	T
	65	T
	78	T
	118	T
	134	T
	157	A
	165	T
	200	T
	265	T
CC10 DLVs that return this SNP profile	6	T
	11	T
	13	T
	38	T
	43	T
	47	T
	53	T
	104	T
	116	T
	140	A
	160	T
	264	T
	272	T
	273	T
	275	T
	296	T
	283	T
	240	T
STs that are not CC10 SLVs or DLVs, but possess this SNP profile	7 (CC10 triple locus variant)	T
Note, all are CC10 outliers or in the related CC1.	41 (CC10 triple locus variant)	T
In general, these STs are related to CC10, CC1, CC4 and CC8	51 (CC10 triple locus variant)	T
and meaningfully assigning them to a single CC is not possible	89 (CC10 triple locus variant)	T
	93 (not in major CC)	T
	130 (CC10 triple locus variant)	T
	141 (CC10 triple locus variant)	T
	195 (CC10 triple locus variant)	A
	230 (CC10 triple locus variant)	T
	236 (CC10 triple locus variant)	T
	238 (CC1)	T
CC10 SLVs that are do not return this SNP profile	245 (returns CC1 profile)	T
ST-245 is also an ST-SLV and an ST-1 DLV
If CC17 diagnosis is a high priority:
In total, 3 STs are "A" at the safety net SNP, which may indicate
further testing. None are actual CC17 or CC67 members

## Sheet: Sheet3
CCGG (CC17)		Safety net allele
CC17 SLVs that return this SNP profile	18	A
	29	A
	31	A
	32	A
	48	A
	70	A
	83	A
	95	A
	108	A
	109	A
	111	A
	115	A
	119	A
	120	A
	125	A
	126	A
	133	A
	142	A
	147	A
	148	A
	150	A
	170	T
	171	T
	179	A
	180	A
	188	A
	192	T
	194	A
	201	A
	237	A
	244	A
	278	A
	282	A
	287	A
	290	A
	291	A
CC17 DLVs that return this SNP profile	63	A
	177	A
	191	A
	229	A
	252	T
STs that are not CC17 SLVs or DLVs, but possess this SNP profile	81 (CC19)	T
Note that the CC67 member returns an "A", but the rest are "T"	86 (CC19)	T
at the safety net SNP	226 (not part of major CC)	T
	271 (CC67)	A
	305 (CC23)	T
CC17 SLVs that are do not return this SNP profile	174 (CC23 profile)	A
All are rescued by the safety net SNP	137 (unique profile)	A
	146 (CC67 profile)	A
	128 (CC23 profile)	A
If CC17 diagnosis is a high priority:
In total, 8 ST's are "T" at the safety net SNP, which may indicate
further testing. Five are CC17 or CC67members and three are not.

## Sheet: Sheet4
CCAG (CC19)		Safety net allele
CC19 SLVs that return this SNP profile	19	T
	20	T
	21	T
	24	T
	27	T
	28	T
	30	T
	36	T
	42	T
	44	T
	87	T
	93	T
	98	T
	99	T
	107	T
	110	T
	112	T
	121	T
	122	T
	123	T
	124	T
	131	T
	135	T
	138	T
	139	T
	149	T
	152	T
	154	T
	158	T
	164	T
	176	T
	178	T
	181	T
	182	T
	190	T
	218	T
	219	T
	232	T
	233	T
	285	T
	286	T
	294	T
	295	T
CC19 DLVs that return this SNP profile	59	T
	96	T
	106	T
	266	T
	267	T
	274	T
	289	T
	292	T
	297	T
STs that are not CC19 SLVs or DLVs, but possess this SNP profile.	26 (singleton)	T
	58 (ST-19 TLV)/CC58	T
Note: ST-309 and ST-313 are rescued by the safety net SNP.	60 (CC58)	T
ST-247 is not rescued, but it is an extreme outlier of CC17	103 (CC58)	T
Note, there are a small number of genuine false positives in this	127 (singleton/ST-4 DLV/ST-19 TLV)	T
group - singletons with unclear relationships to the major CCs	187 (singleton/related to both CC19 and CC23)	T
although with the exception of ST-26, ST248 and ST-308,	247 (CC17 extreme outlier/singleton)	T
there is an obvious relationship with CC-19.	248 (CC314)	T
	308 (singleton/related to ST-342)	T
	309 (CC17)	A
	313 (CC67)	A
CC19 SLVs that are do not return this SNP profile	197 (CC1 profile)	T
Note: ST-197 is also an ST-1 DLV	86 (ST17 profile)	T
If CC17 diagnosis is a high priority:
In total, two STs are "A" at the safety net SNP, which may indicate
further testing. Both are CC17 or CC67 members. ST-86 may
also warrant further testing because it returns the CC-17 profile

## Sheet: Sheet5
TCGG (CC23)		Safety net allele
CC23 SLVs that return this SNP profile	23	T
	263	T
	215	T
	161	T
	132	T
	194	A
	52	T
	230	T
	214	T
	213	T
	223	T
	114	T
	92	T
	234	T
	199	T
	222	T
	212	T
	210	T
	34	T
	253	T
	55	T
	280	T
	279	T
	88	T
	25	T
	311	T
	90	T
	211	T
	216	T
	144	A
	166	T
	145	T
	262	T
CC23 DLVs that return this SNP profile	307	T
	102	T
	206	A
	33	T
	307	T
	276	T
STs that are not CC23 SLVs or DLVs, but possess this SNP profile	37 (CC17/CC22)	A
Note: The CC17 and CC22/CC17 members are all rescued by the safety net SNP	39 (CC17/CC22)	A
	40 (CC17/CC22)	A
	45 (CC17/CC22)	A
	174 (CC17)	A
	189 (CC17/CC22)	A
	269 (CC17/CC22)	A
	270 (CC17/CC22)	A
	298 (singleton)	T
	128 (CC17)	A
CC23 SLVs that are do not return this SNP profile	305 (CC17 profile)	T
Note: ST-305 and ST-24 would warrant further testing because of conflict between	249 (CC67 profile)	T
the SNP profile and the safety-net, while the ST-175 profile is a rare one that	221 (ST 175 profile)	T
includes mainly CC23 outliers.
If CC17 diagnosis is a high priority:
In total, 12 STs are the "A" allele at the safety net SNP which may
indicate further testing. Of these, nine are CC17/CC22 members, and three are not

## Sheet: Sheet6
CTGG (CC67)		Safety net allele
CC67 SLVs that return this SNP profile	77	A
	101	A
	100	A
	79	A
	69	A
	62	A
	80	A
	75	A
	61	A
CC67 DLVs that return this SNP profile	76	A
	105	A
	146 (ST 17 SLV)	A
	91	A
	85	A
STs that are not CC67 SLVs or DLVs, but possess this SNP profile	224 (singleton)	T
	249 (CC23)	T
CC67 SLVs that are do not return this SNP profile	72 (CC1 profile)	A
All are rescued by the safety net SNP	301 (CC1 profile)	A
	312 (CC1 profile)	A
	271 (CC 17 profile)	A
If CC17 diagnosis is a high priority:
A total of two STs are "T" at the safety net SNP, which may indicate
further testing. Neither are CC67 (nor CC17).
